# Supplementary material for: The Reduction of Carbonyl Compounds with Dicyclopentylzinc: A New Example of Asymmetric Amplifying Autocatalysis
Source: Int J Mol Sci. 2023 Dec 1;24(23):17048. doi: 10.3390/ijms242317048 (PMC10707151; doi:10.3390/ijms242317048)
Supplement: Supplementary file 1 [file ijms-24-17048-s001.zip]

Archive with 1 entries (1 files):
- ijms-2728831-supplementary.pdf
